# Supplementary material for: The use of pledget-reinforced sutures during surgical aortic valve replacement: A systematic review and meta-analysis
Source: Int J Cardiol Heart Vasc. 2024 Aug 22;54:101494. doi: 10.1016/j.ijcha.2024.101494 (PMC11387225; doi:10.1016/j.ijcha.2024.101494)
Supplement: Supplementary Data 2 [file mmc2.r]

# Set working directory --------------------------------------------------------

setwd("//vf-lumc-home.lumcnet.prod.intern/lumc-home$/jwtboltje/MyDocs/Onderzoek/3. Meta-analyse pledgets vs. non-pledgets/R analyse")

# Load required packages -------------------------------------------------------

# install.packages("pacman")
install.packages("pacman")
library(pacman)

p_load(readxl, tidyverse, robvis, meta)


# Create function for forest and funnel plot binary outcome --------------------

MA.events <- function(sheet, fplot, title, pred, I2, tau, rand){

  dat       <- read_excel("Data pledgets meta-analysis.xlsx", sheet = sheet)

  meta1     <- meta:::metabin(event.e  = events.p,
                              n.e      = samplesize.p,
                              event.c  = events.np,
                              n.c      = samplesize.np,
                              studlab  = Author,
                              data     = dat,
                              subset   = !is.na(dat$events.p),
                              fixed    = TRUE,
                              hakn     = TRUE)

  if(fplot == "forest"){
    # Create forest plot
    meta:::forest.meta(x      = meta1,
            sortvar           = TE, 
            prediction        = pred,
            print.I2          = I2,
            print.tau2        = tau,
            random            = rand,
            label.left        = "Favors pledgets",
            label.right       = "Favors no pledgets",
            label.e           = "Pledgets",
            label.c           = "No Pledgets",
            leftcols          = c("studlab", "event.e", "n.e", "event.c", "n.c", "RoB"),
            print.pval.Q      = FALSE,
            col.square        = "#0000bf",
            col.square.lines  = "#0000bf",
            col.diamond       = "#080a0a",
            col.diamond.lines = "#080a0a") %>% print()

              }

    else {
    # Create funnel plot
    par(font.lab = 2)
    meta:::funnel.meta(meta1, random = TRUE, lwd.random = 1.5, studlab = TRUE, col = "#080a0a",
    contour = c(0.9, 0.95, 0.99), col.contour = c("gray75", "gray85", "gray95"))

    legend(x = "topright", legend = c("p < 0.1", "p < 0.05", "p < 0.01"), 
    fill = c("gray75", "gray85", "gray95"))
                
    title(print(paste("Funnel Plot -", title)))

    # Perform Egger's test
    meta:::metabias(meta1, method.bias = "linreg", k.min = 3)$p.value %>% round(3)

          }

}


# Create function for forest and funnel plot continuous outcome ----------------

MA.means <- function(sheet, fplot, xlimits, title, lab.left, lab.right,
                     pred, I2, tau, rand){
  
  dat       <- read_excel("Data pledgets meta-analysis.xlsx", sheet = sheet)
  
  meta1     <- meta:::metacont(n.e  = samplesize.p,
                       mean.e       = mean.p,
                       sd.e         = sd.p,
                       n.c          = samplesize.np,
                       mean.c       = mean.np,
                       sd.c         = sd.np,
                       studlab      = Author,
                       data         = dat,
                       subset       = !is.na(dat$mean.p),
                       fixed        = TRUE,
                       hakn         = TRUE)
  
  if(fplot == "forest"){
    
    # Create forest plot
    meta:::forest.meta(x          = meta1,
                sortvar           = TE,
                prediction        = pred,
                print.I2          = I2,
                print.tau2        = tau,
                random            = rand,
                label.left        = lab.left,
                label.right       = lab.right,
                label.e           = "Pledgets",
                label.c           = "No Pledgets",
                leftcols          = c("studlab", "n.e", "mean.e", "sd.e", "n.c", "mean.c", "sd.c", "RoB"),
                print.pval.Q      = FALSE,
                col.square        = "#0000bf",
                col.square.lines  = "#0000bf",
                col.diamond       = "#080a0a",
                col.diamond.lines = "#080a0a",
                digits.se         = 2)
    
  }
  
  else {
    
    # Create funnel plot
    par(font.lab = 2)
    meta:::funnel.meta(meta1, random = TRUE, lwd.random = 1.5, studlab = TRUE, col = "#080a0a", 
                contour = c(0.9, 0.95, 0.99), col.contour = c("gray75", "gray85", "gray95"), 
                xlim = xlimits, xlab = "Mean Difference Pledgets - No Pledgets")
    
    legend(x = "topright", legend = c("p < 0.1", "p < 0.05", "p < 0.01"), 
           fill = c("gray75", "gray85", "gray95"))
    
    title(print(paste("Funnel Plot -", title)))
    
    # Perform Egger's test
    meta:::metabias(meta1, method.bias = "linreg", k.min = 3)$p.value %>% round(3)
    
  }
  
}


# Figure 2. Risk of Bias plot --------------------------------------------------

RoB.data    <- read_excel("Data pledgets meta-analysis.xlsx", sheet = "RoB")

tiff("RoB-lines.tiff", units="in", width=12, height=12, res=2400)

rob_summary(data = RoB.data, tool = "ROBINS-I", overall = TRUE)
dev.off()

tiff("RoB.tiff", units="in", width=12, height=12, res=1200)

rob_traffic_light(data = RoB.data, tool = "ROBINS-I", psize = 18) +
  theme(axis.text = element_text(size = 15), axis.title = element_text(size = 16, face = "bold")) +
  theme(axis.title.x.top = element_text(vjust = +3)) +
  theme(axis.title.y = element_text(vjust = +3)) +
  theme(plot.margin = margin(0.5, 0.5, 0.5, 0.5, "cm"))
dev.off()


# Figure 3. Major PVL FU -------------------------------------------------------

tiff("Forest plot Major PVL FU.tiff", units="in", width=12, height=6, res=900)

MA.events(sheet = "Major PVL FU", fplot = "forest", pred = TRUE, I2 = TRUE,
          tau = TRUE, rand = TRUE)
dev.off()

# Figure 4. Mortality 30-day -------------------------------------------------------------

tiff("Forest plot 30-day mortality.tiff", units="in", width=12, height=6, res=900)

MA.events(sheet = "Mortality 30d", fplot = "forest", pred = TRUE, I2 = TRUE,
          tau = TRUE, rand = TRUE)
dev.off()

# Figure 5. MPG and EOA FU -----------------------------------------------------

tiff("Forest plot MPG FU.tiff", units="in", width=12, height=6, res=900)

MA.means(sheet = "MPG FU", fplot = "forest", lab.left = "Favors pledgets", lab.right = "Favors no pledgets",
         pred = TRUE, I2 = TRUE, tau = TRUE, rand = TRUE)
dev.off()

png("Forest plot EOA FU.png", units="in", width=12, height=4, res=3200)

MA.means(sheet = "EOA FU", fplot = "forest", lab.left = "Favors no pledgets", lab.right = "Favors pledgets",
         pred = TRUE, I2 = TRUE, tau = TRUE, rand = TRUE)
dev.off()

# Supplementary figure 1. funnel plots -----------------------------------------

tiff("Funnel plot Major PVL FU.tiff", units="in", width=6, height=6, res=900)

MA.events(sheet = "Major PVL FU", fplot = "funnel", title = "Major PVL at Mid-Term Follow-Up")
dev.off()

tiff("Funnel plot Mortality 30d.tiff", units="in", width=6, height=6, res=900)

MA.events(sheet = "Mortality 30d", fplot = "funnel", title = "Mortality up to 30-Days")
dev.off()

tiff("Funnel plot Mortality FU.tiff", units="in", width=6, height=6, res=900)

MA.events(sheet = "Mortality FU", fplot = "funnel", title = "Mortality during follow-up")
dev.off()

tiff("Funnel plot MPG FU.tiff", units="in", width=6, height=6, res=900)

MA.means(sheet = "MPG FU", fplot = "funnel", xlimits = c(-3.5,3.5), title = "MPG at 1-Year Follow-Up")
dev.off()

tiff("Funnel plot EOA PVL FU.tiff", units="in", width=6, height=6, res=900)

MA.means(sheet = "EOA FU", fplot = "funnel", xlimits = c(-.3,.3), title = "EOA at 1-Year Follow-Up")
dev.off()

# Supplementary figure 2. 30-day outcomes --------------------------------------

tiff("Forest plot Major PVL 30d.tiff", units="in", width=12, height=6, res=900)

MA.events(sheet = "Major PVL 30d", fplot = "forest", pred = FALSE, I2 = FALSE,
          tau = FALSE, rand = FALSE)
dev.off()

tiff("Forest plot MPG 30d.tiff", units="in", width=12, height=6, res=900)

MA.means(sheet = "MPG 30d", fplot = "forest", lab.left = "Favors pledgets", lab.right = "Favors no pledgets",
         pred = FALSE, I2 = FALSE, tau = FALSE, rand = FALSE)
dev.off()

tiff("Forest plot EOA 30d.tiff", units="in", width=12, height=6, res=900)

MA.means(sheet = "EOA 30d", fplot = "forest", lab.left = "Favors no pledgets", lab.right = "Favors pledgets",
         pred = FALSE, I2 = FALSE, tau = FALSE, rand = FALSE)
dev.off()

tiff("Forest plot TE 30d.tiff", units="in", width=12, height=6, res=900)

MA.events(sheet = "TE 30d", fplot = "forest", pred = FALSE, I2 = FALSE,
          tau = FALSE, rand = FALSE)
dev.off()

# tiff("Forest plot IE 30d.tiff", units="in", width=12, height=6, res=900)

MA.events(sheet = "IE 30d", fplot = "forest", pred = FALSE, I2 = FALSE,
          tau = FALSE, rand = FALSE)
dev.off()


# Supplementary figure 3. FU outcomes ------------------------------------------

tiff("Forest plot Mortality FU.tiff", units="in", width=12, height=6, res=900)

MA.events(sheet = "Mortality FU", fplot = "forest", pred = TRUE, I2 = TRUE,
          tau = TRUE, rand = TRUE)
dev.off()

tiff("Forest plot TE FU.tiff", units="in", width=12, height=6, res=900)

MA.events(sheet = "TE FU", fplot = "forest", pred = FALSE, I2 = FALSE,
          tau = FALSE, rand = FALSE)
dev.off()

tiff("Forest plot IE FU.tiff", units="in", width=12, height=6, res=900)

MA.events(sheet = "IE FU", fplot = "forest", pred = FALSE, I2 = FALSE,
          tau = FALSE, rand = FALSE)
dev.off()
