# Supplementary material for: The use of pledget-reinforced sutures during surgical aortic valve replacement: A systematic review and meta-analysis
Source: Int J Cardiol Heart Vasc. 2024 Aug 22;54:101494. doi: 10.1016/j.ijcha.2024.101494 (PMC11387225; doi:10.1016/j.ijcha.2024.101494)
Supplement: Supplementary Data 3 [file mmc3.xlsx]

## Sheet: All results
STUDY CHARACTERISTICS				30-DAY OUTCOMES						FOLLOW-UP OUTCOMES
Author	Year	Group	samplesize	majorPVL.30d	TE.30d	IE.30d	Mortality.30d	MPG.30d	EOA.30d	majorPVL.fu	TE.fu	IE.fu	Mortality.fu	MPG.fu	EOA.fu
Englberger et al.	2005	pledget	414							6
		nonpledget	135							6
Nair et al.	2010	pledget	43							0
		nonpledget	83							10
LaPar et al.	2011	pledget	291				9			4	6
		nonpledget	511				13			4	12
Tabata et al.	2014	pledget	50						1.3						1.36
		nonpledget	102						1.42						1.44
Ugur et al.	2014	pledget	289							1				8.98304	1.52308
		nonpledget	32							0				9.9	1.4
Kim et al.	2020	pledget	212		1		3						5		1.74
		nonpledget	227		1		5						9		1.73
Lee et al.	2020	pledget	136	0				17	1.4					14.1	1.4
		nonpledget	79	0				13.3	1.6					10.9	1.6
Velders et al.	2023	pledget	397	1	8	2	4	12.7	1.55	1	22	20	45	12.3	1.35
		nonpledget	397	0	4	0	4	13.5	1.54	0	22	15	37	12.3	1.44
Rasheed et al.	2023	pledget	570
		nonpledget	59

## Sheet: Major PVL 30d
studyID	Author	Year	RoB	samplesize.p	events.p	nonevents.p	samplesize.np	events.np	nonevents.np	time
1	Englberger et al.	2005	Critical	414			135			30 months FU
2	LaPar et al.	2011	Critical	291			511			82 months FU
3	Tabata et al.	2014	Serious	50			102			1-year FU
4	Ugur et al.	2014	Critical	289			32			1-year FU
5	Kim et al.	2020	Critical	212			227			16 months FU
6	Lee et al.	2020	Critical	136	0	136	79	0	79	26 months FU
7	Velders et al.	2023	Moderate	397	1	396	397	0	397	5-year FU
8	Rasheed et al.	2023	Critical	570			39
9	Nair er al.	2010	Critical	43			83			10 year FU

## Sheet: Major PVL FU
studyID	Author	Year	RoB	samplesize.p	events.p	nonevents.p	samplesize.np	events.np	nonevents.np	time
1	Englberger et al.	2005	Critical	414	6	408	135	6	129	30 months FU
2	LaPar et al.	2011	Critical	291	4	287	511	4	507	82 months FU
3	Tabata et al.	2014	Serious	50			102			1-year FU
4	Ugur et al.	2014	Critical	289	1	288	32	0	32	1-year FU
5	Kim et al.	2020	Critical	212			227			16 months FU
6	Lee et al.	2020	Critical	136		136	79		79	26 months FU
7	Velders et al.	2023	Moderate	397	1	396	397	0	397	5-year FU
8	Rasheed et al.	2023	Critical	570		570	39		39
9	Nair er al.	2010	Critical	43	0		83	10		10 year FU

## Sheet: TE 30d
studyID	Author	Year	RoB	samplesize.p	events.p	nonevents.p	samplesize.np	events.np	nonevents.np	time
1	Englberger et al.	2005	Critical	414			135			30 months FU
2	LaPar et al.	2011	Critical	291			511			82 months FU
3	Tabata et al.	2014	Serious	50			102			1-year FU
4	Ugur et al.	2014	Critical	289			32			1-year FU
5	Kim et al.	2020	Critical	212	1	211	227	1	226	16 months FU
6	Lee et al.	2020	Critical	136			79			26 months FU
7	Velders et al.	2023	Moderate	397	8	389	397	4	393	5-year FU
8	Rasheed et al.	2023	Critical	570			39
9	Nair er al.	2010	Critical	43			83			10 year FU

## Sheet: TE FU
studyID	Author	Year	RoB	samplesize.p	events.p	nonevents.p	samplesize.np	events.np	nonevents.np	time
1	Englberger et al.	2005	Critical	414			135			30 months FU
2	LaPar et al.	2011	Critical	291	6	285	511	12	499	82 months FU
3	Tabata et al.	2014	Serious	50			102			1-year FU
4	Ugur et al.	2014	Critical	289			32			1-year FU
5	Kim et al.	2020	Critical	212			227			16 months FU
6	Lee et al.	2020	Critical	136			79			26 months FU
7	Velders et al.	2023	Moderate	397	22	375	397	22	375	5-year FU
8	Rasheed et al.	2023	Critical	570			39
9	Nair er al.	2010	Critical	43			83			10 year FU

## Sheet: IE 30d
studyID	Author	Year	RoB	samplesize.p	events.p	nonevents.p	samplesize.np	events.np	nonevents.np	time
1	Englberger et al.	2005	Critical	414			135			30 months FU
2	LaPar et al.	2011	Critical	291			511			82 months FU
3	Tabata et al.	2014	Serious	50			102			1-year FU
4	Ugur et al.	2014	Critical	289			32			1-year FU
5	Kim et al.	2020	Critical	212			227			16 months FU
6	Lee et al.	2020	Critical	136			79			26 months FU
7	Velders et al.	2023	Moderate	397	2	395	397	0	397	5-year FU
8	Rasheed et al.	2023	Critical	570			39
9	Nair er al.	2010	Critical	43			83			10 year FU

## Sheet: IE FU
studyID	Author	Year	RoB	samplesize.p	events.p	nonevents.p	samplesize.np	events.np	nonevents.np	time
1	Englberger et al.	2005	Critical	414			135			30 months FU
2	LaPar et al.	2011	Critical	291			511			82 months FU
3	Tabata et al.	2014	Serious	50			102			1-year FU
4	Ugur et al.	2014	Critical	289			32			1-year FU
5	Kim et al.	2020	Critical	212			227			16 months FU
6	Lee et al.	2020	Critical	136			79			26 months FU
7	Velders et al.	2023	Moderate	397	20	377	397	15	382	5-year FU
8	Rasheed et al.	2023	Critical	570			39
9	Nair er al.	2010	Critical	43			83			10 year FU

## Sheet: Mortality 30d
studyID	Author	Year	RoB	samplesize.p	events.p	nonevents.p	samplesize.np	events.np	nonevents.np	time
1	Englberger et al.	2005	Critical	414			135			30 months FU
2	LaPar et al.	2011	Critical	291	9	282	511	13	498	82 months FU
3	Tabata et al.	2014	Serious	50			102			1-year FU
4	Ugur et al.	2014	Critical	289			32			1-year FU
5	Kim et al.	2020	Critical	212	3	209	227	5	222	16 months FU
6	Lee et al.	2020	Critical	136			79			26 months FU
7	Velders et al.	2023	Moderate	397	4	393	397	4	393	5-year FU
8	Rasheed et al.	2023	Critical	570			39
9	Nair er al.	2010	Critical	43			83			10 year FU

## Sheet: Mortality FU
studyID	Author	Year	RoB	samplesize.p	events.p	nonevents.p	samplesize.np	events.np	nonevents.np	time
1	Englberger et al.	2005	Critical	414			135			30 months FU
2	LaPar et al.	2011	Critical	291			511			82 months FU
3	Tabata et al.	2014	Serious	50			102			1-year FU
4	Ugur et al.	2014	Critical	289			32			1-year FU
5	Kim et al.	2020	Critical	212	5	207	227	9	218	16 months FU
6	Lee et al.	2020	Critical	136			79			26 months FU
7	Velders et al.	2023	Moderate	397	45	352	397	37	360	5-year FU
8	Rasheed et al.	2023	Critical	570			39
9	Nair er al.	2010	Critical	43	20	23	83	32	51	10 year FU

## Sheet: MPG 30d
studyID	Author	Year	RoB	samplesize.p	mean.p	sd.p	samplesize.np	mean.np	sd.np	time
1	Englberger et al.	2005	Critical	414			135			30 months FU
2	LaPar et al.	2011	Critical	291			511			82 months FU
3	Tabata et al.	2014	Serious	50			102			1-year FU
4	Ugur et al.	2014	Critical	289			32			1-year FU
5	Kim et al.	2020	Critical	212			227			16 months FU
6	Lee et al.	2020	Critical	136	17	6	79	13.3	5.4	26 months FU
7	Velders et al.	2023	Moderate	397	12.7	4.4	397	13.5	5.1	5-year FU
8	Rasheed et al.	2023	Critical	570			39
9	Nair er al.	2010	Critical	43			83			10 year FU

[truncated: 4 more sheets: MPG FU, EOA 30d, EOA FU, RoB]
